# Supplementary material for: Systematic pattern analyses of Vδ2+ TCRs reveal that shared “public” Vδ2+ γδ T cell clones are a consequence of rearrangement bias and a higher expansion status
Source: Front Immunol. 2022 Sep 27;13:960920. doi: 10.3389/fimmu.2022.960920 (PMC9583675; doi:10.3389/fimmu.2022.960920)
Supplement: Supplementary file 1 [file Table_1.xlsx]

## Sheet: Sheet1
	donor	dataset	donor_category3	age	#CDR3aa	#CDR3aa in UMAP	short group name
1	HC10	New data	adult	28 years	3087	1202	3sti
2	HC9	New data	adult	33 years	6368	2274	3sti
3	CB2010	New data	CB	0 days	1202	1099	3sti
4	CB2002	New data	CB	0 days	2546	2411	3sti
5	HC15	New data	adult	28 years	3272	1224	3sti
6	CB2006	New data	CB	0 days	2466	2309	3sti
7	CB2004	New data	CB	0 days	2317	2114	3sti
8	CB2005	New data	CB	0 days	1406	1353	3sti
9	1410	Ravens et al,. 2017, Nat Immunol	adult	66 years	84	30	a16
10	1537B	Ravens et al,. 2017, Nat Immunol	adult	39 years	813	181	a16
11	1540A	Ravens et al,. 2017, Nat Immunol	adult	26 years	115	32	a16
12	1542	Ravens et al,. 2017, Nat Immunol	adult	48 years	760	89	a16
13	1553A	Ravens et al,. 2017, Nat Immunol	adult	31 years	1521	545	a16
14	1563	Ravens et al,. 2017, Nat Immunol	adult	54 years	837	290	a16
15	1564	Ravens et al,. 2017, Nat Immunol	adult	51 years	313	69	a16
16	H1601	Ravens et al,. 2017, Nat Immunol	adult	25 years	48	9	a16
17	H1603	Ravens et al,. 2017, Nat Immunol	adult	58 years	245	82	a16
18	H1610	Ravens et al,. 2017, Nat Immunol	adult	28 years	386	113	a16
19	H1614A2	Ravens et al,. 2017, Nat Immunol	adult	31 years	1270	459	a16
20	SA61 - 16/11	Ravens et al,. 2017, Nat Immunol	adult	43 years	1709	611	a16
21	SA62 - 16/12	Ravens et al,. 2017, Nat Immunol	adult	21 years	2848	977	a16
22	SA65 - 16/07	Ravens et al,. 2017, Nat Immunol	adult	27 years	deleted	deleted	a16
23	SA70 - H16/04	Ravens et al,. 2017, Nat Immunol	adult	66 years	deleted	deleted	a16
24	SA71 - 16/02	Ravens et al,. 2017, Nat Immunol	adult	46 years	1646	426	a16
25	CB2	Fichtner et al, 2020, J Leukoc Biol	CB	0 days	1034	943	afs2
26	CB3	Fichtner et al, 2020, J Leukoc Biol	CB	0 days	665	629	afs2
27	CB4	Fichtner et al, 2020, J Leukoc Biol	CB	0 days	1456	1393	afs2
28	CB5	Fichtner et al, 2020, J Leukoc Biol	CB	0 days	692	666	afs2
29	CB6	Fichtner et al, 2020, J Leukoc Biol	CB	0 days	2783	2646	afs2
30	CB7	Fichtner et al, 2020, J Leukoc Biol	CB	0 days	1918	1838	afs2
31	HC3	Fichtner et al, 2020, J Leukoc Biol	adult	58 years	deleted	deleted	afs2
32	HC4	Fichtner et al, 2020, J Leukoc Biol	adult	66 years	914	361	afs2
33	HC5	Fichtner et al, 2020, J Leukoc Biol	adult	33 years	734	260	afs2
34	HC3	Tan et al., 2021, Sci Immunol	adult	58 years	1804	652	b4
35	HC8	Tan et al., 2021, Sci Immunol	adult	23 years	5254	1969	b4
36	HC13	Tan et al., 2021, Sci Immunol	adult	53 years	11329	4185	b4
37	HC7	Tan et al., 2021, Sci Immunol	adult	27 years	3646	1357	b4
38	PAX22	Ravens et al,. 2021, PNAS	infant	270 days	8483	422	b55
39	PAX20	Ravens et al,. 2021, PNAS	infant	270 days	8379	384	b55
40	PK3	Ravens et al,. 2021, PNAS	infant	< 35 days	7497	749	b55
41	PK27	Ravens et al,. 2021, PNAS	infant	< 35 days	10176	1078	b55
42	PK26	Ravens et al,. 2021, PNAS	infant	< 35 days	2931	273	b55
43	PK29	Ravens et al,. 2021, PNAS	infant	< 35 days	5892	652	b55
44	PK24	Ravens et al,. 2021, PNAS	infant	< 35 days	765	51	b55
45	PK5	Ravens et al,. 2021, PNAS	infant	< 35 days	1536	133	b55
46	PK7	Ravens et al,. 2021, PNAS	infant	< 35 days	1151	110	b55
47	PK2	Ravens et al,. 2021, PNAS	infant	< 35 days	429	47	b55
48	PK22	Ravens et al,. 2021, PNAS	infant	< 35 days	2230	230	b55
49	PAX09	Ravens et al,. 2021, PNAS	infant	270 days	2963	85	b55
50	LT781	Ravens et al,. 2021, PNAS	infant	781 days	9974	405	b55
51	LT1294	Ravens et al,. 2021, PNAS	infant	1294 days	11819	1280	b55
52	PK28	Ravens et al,. 2021, PNAS	infant	< 35 days	10122	1051	b55
53	LT1268	Ravens et al,. 2021, PNAS	infant	1268 days	5600	556	b55
54	LT581	Ravens et al,. 2021, PNAS	infant	581 days	4076	381	b55
55	PAX19	Ravens et al,. 2021, PNAS	infant	270 days	12360	576	b55
56	LT1142	Ravens et al,. 2021, PNAS	infant	1142 days	2215	247	b55
57	PK20	Ravens et al,. 2021, PNAS	infant	< 35 days	4175	402	b55
58	LT469	Ravens et al,. 2021, PNAS	infant	469 days	3546	306	b55
59	PAX07	Ravens et al,. 2021, PNAS	infant	9 months	7126	468	b55
60	PK30	Ravens et al,. 2021, PNAS	infant	< 35 days	9015	988	b55
61	PK21	Ravens et al,. 2021, PNAS	infant	< 35 days	379	30	b55
62	PAX21	Ravens et al,. 2021, PNAS	infant	270 days	4596	135	b55
63	LT304	Ravens et al,. 2021, PNAS	infant	304 days	8724	777	b55
64	PK10	Ravens et al,. 2021, PNAS	infant	< 35 days	4221	330	b55
65	PK4	Ravens et al,. 2021, PNAS	infant	< 35 days	982	109	b55
66	PAX01	Ravens et al,. 2021, PNAS	infant	270 days	5299	293	b55
67	PK1	Ravens et al,. 2021, PNAS	infant	< 35 days	134	9	b55
68	PAX10	Ravens et al,. 2021, PNAS	infant	270 days	2733	159	b55
69	LT711	Ravens et al,. 2021, PNAS	infant	711 days	1239	711	b55
70	LT937	Ravens et al,. 2021, PNAS	infant	937 days	1622	155	b55
71	PAX06	Ravens et al,. 2021, PNAS	infant	270 days	4949	140	b55
72	PAX18	Ravens et al,. 2021, PNAS	infant	270 days	5762	238	b55
73	PK16	Ravens et al,. 2021, PNAS	infant	< 35 days	5884	147	b55
74	PK19	Ravens et al,. 2021, PNAS	infant	< 35 days	965	92	b55
75	PK14	Ravens et al,. 2021, PNAS	infant	< 35 days	5800	561	b55
76	PAX14	Ravens et al,. 2021, PNAS	infant	270 days	10681	472	b55
77	PAX03	Ravens et al,. 2021, PNAS	infant	270 days	17464	375	b55
78	PAX05	Ravens et al,. 2021, PNAS	infant	270 days	6631	250	b55
79	PAX04	Ravens et al,. 2021, PNAS	infant	270 days	516	19	b55
80	LT801	Ravens et al,. 2021, PNAS	infant	801 days	5158	580	b55
81	PAX17	Ravens et al,. 2021, PNAS	infant	270 days	5741	316	b55
82	PK23	Ravens et al,. 2021, PNAS	infant	< 35 days	1596	49	b55
83	PK32	Ravens et al,. 2021, PNAS	infant	< 35 days	1428	131	b55
84	PK8	Ravens et al,. 2021, PNAS	infant	< 35 days	3928	367	b55
85	PAX11	Ravens et al,. 2021, PNAS	infant	270 days	2697	90	b55
86	PK15	Ravens et al,. 2021, PNAS	infant	< 35 days	4047	283	b55
87	PK31	Ravens et al,. 2021, PNAS	infant	< 35 days	1502	127	b55
88	LT1165	Ravens et al,. 2021, PNAS	infant	1165 days	593	68	b55
89	PK17	Ravens et al,. 2021, PNAS	infant	< 35 days	950	53	b55
90	PK11	Ravens et al,. 2021, PNAS	infant	< 35 days	458	46	b55
91	PAX08	Ravens et al,. 2021, PNAS	infant	270 days	1952	45	b55
92	LT915	Ravens et al,. 2021, PNAS	infant	270 days	776	10	b55
